# Supplementary material for: Genome-based taxonomic rearrangement of Oceanobacter-related bacteria including the description of Thalassolituus hydrocarbonoclasticus sp. nov. and Thalassolituus pacificus sp. nov. and emended description of the genus Thalassolituus
Source: Front Microbiol. 2022 Dec 20;13:1051202. doi: 10.3389/fmicb.2022.1051202 (PMC9807766; doi:10.3389/fmicb.2022.1051202)
Supplement: Supplementary file 2 [file Data_Sheet_2.xlsx]

## Sheet: Summary
	Supplementary Table 1.	16S rRNA gene sequences used in this study.
	Supplementary Table 2.	Genome sequences of strain or MAG used in this study.
	Supplementary Table 3.	Query amino acid sequences of alkane-degrading proteins used for the BLASTP search analysis.
	Supplementary Table 4.	AAI and POCP values from pairwise whole-genome comparisons among the cultured Oceanobacter-related bacteria and the currently available genomes of the type strains of the type species within the family Oceanospirillaceae.
	Supplementary Table 5.	Amino acid sequence identities of alkane-degrading genes against their counterparts in strain Thalassolituus oleivorans MIL-1T.
	Supplementary Table 6.	Comparison of cellular fatty acids of strains alknpb1M-1T and 59MF3M-4T with other type strains of the genus Thalassolituus.

## Sheet: Suppl.Table 1
	Supplementary Table 1. 16S rRNA gene sequences used in this study.
No	Group	Description in GenBank	Accession	Closest type strain identified by EzBioCloud	Similarity %	Variation ratio (nt)	Isolation region	Isolation source
1	Thalassolituus	Thalassolituus oleivorans MIL-1T	AJ431699	Thalassolituus oleivorans MIL-1T	100	0/1366	Coastal	Mixture of coastal seawater and sediment: n-tetradecane enriched
2		Thalassolituus oleivorans strain K188	CP017810	Thalassolituus oleivorans MIL-1T	99.93	1/1461	Coastal	Seawater, Russia: Barents Sea, Kolguev Island
3		Thalassolituus oleivorans isolate SLHC162b	AM279755	Thalassolituus oleivorans MIL-1T	99.93	1/1461	Coastal	United Kingdom:Thames Estuary
4		Thalassolituus oleivorans strain R6-15	KF836058	Thalassolituus oleivorans MIL-1T	99.86	2/1461	Coastal	Surface seawater, Arctic Ocean: Chukchi Sea
5		Thalassolituus oleivorans strain HEX65	KY508321	Thalassolituus oleivorans MIL-1T	99.93	1/1372	Coastal	Marine, environmental from UK Scotland, FSC
6		Thalassolituus oleivorans strain 4BN06-13	KY655025	Thalassolituus oleivorans MIL-1T	99.79	3/1461	Deep-sea/Ocean	Surface seawater, Arctic Ocean: Canada Basin
7		Thalassolituus sp. strain H61	KC476293	Thalassolituus oleivorans MIL-1T	96.96	44/1446	Coastal	Sediment from a amphioxus farm in coastal waters
8		Thalassolituus marinus IMCC1826T	GQ426888	Thalassolituus marinus IMCC1826T	100	0/1476	Coastal	Coastal surface seawater: Yellow sea
9		Thalassolituus marinus strain IMCC1883	HM569768	Thalassolituus marinus IMCC1826T	100	0/1461	Coastal	Seawater, South Korea: west coast
10		Thalassolituus marinus strain OA125	MT757129	Thalassolituus marinus IMCC1826T	99.85	2/1364	Coastal	Marine sponge of the Bay of Bengal
11		Thalassolituus marinus strain OA116	MT757126	Thalassolituus marinus IMCC1826T	99.85	2/1315	Coastal	Marine sponge of the Bay of Bengal
12		Oceanospirillaceae bacterium xL5	MT636545	Thalassolituus marinus IMCC1826T	96.17	56/1461	na	na
13		Oceanospirillaceae bacterium ASO5	MT636547	Thalassolituus marinus IMCC1826T	96.17	56/1461	na	na
14		Oceanospirillaceae bacterium xS5	MT636546	Thalassolituus marinus IMCC1826T	94.8	76/1461	na	na
15		Thalassolituus sp. ST750PaO-4	MW826835	Thalassolituus marinus IMCC1826T	97.12	0/1523	Deep-sea/Ocean	Ocean surface seawater: South China Sea, oxygen minimum zone, n-pentadecane and n-heptadecane enriched
16		Thalassolituus sp. strain PH52	LC373529	Thalassolituus marinus IMCC1826T	96.5	51/1456	Deep-sea/Ocean	Surface water, Japan sea
17		Thalassolituus sp. strain T4-6	MT941008	Thalassolituus marinus IMCC1826T	96.36	52/1427	na	na
18		Thalassolituus alkanivorans TMPB967T	OK489464	Thalassolituus marinus IMCC1826T	97.1	42/1457	Deep-sea/Ocean	Deep-sea water (-4000m): Pacific Ocean: Mariana Trench
19		Thalassolituus alkanivorans TTPB476	OK489465	Thalassolituus marinus IMCC1826T	97.1	42/1457	Deep-sea/Ocean	Deep-sea water (-6000m): Pacific Ocean: Mariana Trench
20		Thalassolituus sp. strain C2-1	MN252217	Thalassolituus marinus IMCC1826T	97.12	42/1457	Deep-sea/Ocean	Sediment, Mariana Trench
21		Thalassolituus marinus strain EP27-4-3-2	KY457434	Thalassolituus marinus IMCC1826T	97.04	43/1454	Deep-sea/Ocean	Surface water, Crude oil enriched consortium, western pacific ocean
22		Thalassolituus marinus strain EP27-4-3-1	KY457433	Thalassolituus marinus IMCC1826T	96.98	44/1457	Deep-sea/Ocean	Surface water, Crude oil enriched consortium, western pacific ocean
23		Thalassolituus sp. alknpb1M-1T	OP320459	Thalassolituus marinus IMCC1826T	97.12	42/1457	Deep-sea/Ocean	Deep-sea sediment overlying water: South China Sea
24		Thalassolituus sp. 59MF3M-4T	OP320460	Thalassolituus marinus IMCC1826T	96.47	48/1360	Deep-sea/Ocean	Unidentified sponge on deep-sea bottom: western Pacific Ocean
25	Oleibacter	Oleibacter marinus 2O1T	AB435649	Oleibacter marinus 2O1T	100	0/1455	Coastal	Coastal seawater: Indonesian, crude oil enriched
26		Oleibacter marinus strain 3	KT906690	Oleibacter marinus DSM 24913T	100	0/1413	Coastal	Seawater, Mediterranean Sea: Italy, South East Sicily, Priolo Bay
27		Oleibacter marinus strain 1O14	AB435650	Oleibacter marinus DSM 24913T	99.93	1/1455	Coastal	Seawater, Indonesia: Jakarta, Pari island
28		Oleibacter marinus strain 1O18	AB435651	Oleibacter marinus DSM 24913T	99.86	2/1455	Coastal	Seawater, Indonesia: Jakarta, Pari island
29		Oleibacter marinus strain 4	KT906691	Oleibacter marinus DSM 24913T	99.37	9/1418	Coastal	Seawater, Mediterranean Sea: Italy, South East Sicily, Priolo Bay
30		Oceanospirillaceae bacterium T13	AB435572	Oleibacter marinus DSM 24913T	96.49	50/1425	Coastal	Seawater, Japan: Chiba, Katsuura seashore
31		Oceanospirillum sp. ME101	AJ302699	Oleibacter marinus DSM 24913T	98.5	21/1399	Coastal	Seawater and sediment mixture, collected in the harbour of Milazzo, Italy
32		Oleibacter marinus strain 5	KT906692	Oleibacter marinus DSM 24913T	98.11	27/1427	Coastal	Seawater, Mediterranean Sea: Italy, South East Sicily, Priolo Bay
33		Oleibacter marinus strain MT4-12	MW675222	Oleibacter marinus DSM 24913T	97.59	35/1455	Deep-sea/Ocean	Seawater, Mariana Trench
34	Oceanobacter	Oceanobacter kriegii IFO 15467T	AB006767	Oceanobacter kriegii IFO 15467T	100	0/1452	Coastal	Coastal seawater
35		Oceanobacter mangrovi SM2-41T	MT829534	Oceanobacter kriegii IFO 15467T	97.13	40/1396	Coastal	Sediment of mangrove,China: Quanzhou Bay
36		Oceanobacter mangrovi SM2-42T	MT829535	Oceanobacter kriegii IFO 15467T	97.13	40/1396	Coastal	Sediment of mangrove,China: Quanzhou Bay
37	Other Type strain	Amphritea atlantica M41T	AM156910
38		Bacterioplanes sanyensis GYP-2T	JX981922
39		Bacterioplanoides pacificum sw100T	JQ082124
40		Bermanella marisrubri RED65T	AY136131
41		Corallomonas stylophorae KTSW-6T	GU569894
42		Litoribacillus peritrichatus JYr12T	GU391221
43		Litoribrevibacter albus Y32T	KJ000475
44		Maribrevibacterium harenarium HB171799T	MK249693
45		Marinomonas communis ATCC 27118T	DQ011528
46		Marinospirillum minutulum ATCC 19193T	AB006769
47		Motiliproteus sediminis HS6T	KF953945
48		Neptuniibacter caesariensis MED92T	AY136116
49		Neptunomonas naphthovorans NAG-2N-126T	AF053734
50		Nitrincola lacisaponensis 4CAT	AY567473
51		Oceaniserpentilla haliotis DSM 19503T	AM747817
52		Oceanospirillum linum NBRC 15448T	AB680860
53		Oleispira antarctica RB-8T	AJ426420
54		Pontibacterium granulatum A-1T	KY658457
55		Pseudospirillum japonicum ATCC 19191T	AB006766
56		Reinekea marinisedimentorum DSM 15388T	AJ561121
57	Outgroup	Litoricola lipolytica IMCC1097T	AB681687
	na, not availiable.

## Sheet: Suppl.Table 2
	Supplementary Table 2. Genome sequences of strain or MAG used in this study.
No	Taxon	Gourp-Clade	Genome name in NCBI	Type	Environmental source	Assembly	Accession	Completeness	Contamination	Genome size (bp)	Contigs	GC (mol%)	No. of genes	No. of proteins	Taxonomy inferred by GTDB
1	Oleibacter	HD-S1	Thalassolituus sp. UBA2590	MAG	Deep chlorophyll maximum layer (-80m) seawater from the North Atlantic Subtropical Gyre (TARA_151)	GCA_002339775.1	DDKU01000000	95.26	1.83	3321550	274	51.7	3282	3249	p__Proteobacteria;c__Gammaproteobacteria;o__Oceanospirillales;f__Oceanospirillaceae;g__Oleibacter;s__Oleibacter sp002331105
2		HD-S1	Thalassolituus sp. UBA2107	MAG	Mesopelagic zone (-800m) seawater from the South Atlantic Gyre (TARA_072)	GCA_002331105.1	DCYP00000000	90.96	2.02	3254323	329	51.8	3256	3231	p__Proteobacteria;c__Gammaproteobacteria;o__Oceanospirillales;f__Oceanospirillaceae;g__Oleibacter;s__Oleibacter sp002331105
3		HD-S1	Thalassolituus sp. UBA675	MAG	Mesopelagic zone (-800m) seawater from the South Atlantic Gyre (TARA_070)	GCA_002297765.1	DBNJ00000000	97.28	0.87	3351562	36	51.7	3162	3112	p__Proteobacteria;c__Gammaproteobacteria;o__Oceanospirillales;f__Oceanospirillaceae;g__Oleibacter;s__Oleibacter sp002331105
4		HD-S1	Thalassolituus sp. UBA1503	MAG	Mesopelagic zone (-700m) seawater from the South Atlantic Gyre (station TARA_068)	GCA_002324035.1	DCRB00000000	97.25	0.89	3357244	55	51.7	3169	3132	p__Proteobacteria;c__Gammaproteobacteria;o__Oceanospirillales;f__Oceanospirillaceae;g__Oleibacter;s__Oleibacter sp002331105
5		HD-S1	Oleibacter sp. ERR599149_bin.6	MAG	Seawater	GCA_913019975.1	CAJWBH000000000	98.55	0.94	3493010	34	51.6	3287	3238	p__Proteobacteria;c__Gammaproteobacteria;o__Oceanospirillales;f__Oceanospirillaceae;g__Oleibacter;s__Oleibacter sp002331105
6		HD-S2	Oleibacter marinus bin01	MAG	Hadal water: Mariana Trench (10400-10500 m)	GCA_006385045.1	QAGL00000000	90.82	2.49	3406750	318	51.6	3407	3362	p__Proteobacteria;c__Gammaproteobacteria;o__Oceanospirillales;f__Oceanospirillaceae;g__Oleibacter;s__Oleibacter marinus
7		HD-S2	Oleibacter marinus DSM 24913T	type strain	Coastal seawater: Indonesian, crude oil enriched	GCA_900156675.1	FTOH00000000	98.55	1.05	3859465	32	51.4	3607	3553	p__Proteobacteria;c__Gammaproteobacteria;o__Oceanospirillales;f__Oceanospirillaceae;g__Oleibacter;s__Oleibacter marinus
8		HD-S3	Thalassolituus sp. UBA3500	MAG	Deep chlorophyll maximum layer (-60m) seawater from the Red Sea, Persian Gulf (TARA_034)	GCA_002377545.1	DFQB00000000	96.53	0.65	3605984	129	51.4	3484	3447	p__Proteobacteria;c__Gammaproteobacteria;o__Oceanospirillales;f__Oceanospirillaceae;g__Oleibacter;s__Oleibacter sp002724925
9		HD-S4	Oceanobacter sp. SRR3933167_bin.8	MAG	Coastal seawater: Canada	GCA_913057625.1	CAJXOO000000000	95.88	0.65	3357441	114	46.9	3193	3166	p__Proteobacteria;c__Gammaproteobacteria;o__Oceanospirillales;f__Oceanospirillaceae;g__Oleibacter;s__Oleibacter sp002733645
10		HD-S4	Oleibacter sp. Bin_142_sub_1	MAG	Sea water collected during the spring phytoplankton bloom at Helgoland island, Germany	GCA_905478475.1	CAJQIQ000000000	97.36	2.11	3579626	202	46.8	3589	3541	p__Proteobacteria;c__Gammaproteobacteria;o__Oceanospirillales;f__Oceanospirillaceae;g__Oleibacter;s__Oleibacter sp002733645
11		HD-S4	Oceanobacter sp. MAG NORP38	MAG	Cold oxic marine subseafloor aquifer, Atlantic Ocean: North Pond	GCA_002733645.1	NVWL00000000	96.31	2.4	3879609	91	47.6	3704	3654	p__Proteobacteria;c__Gammaproteobacteria;o__Oceanospirillales;f__Oceanospirillaceae;g__Oleibacter;s__Oleibacter sp002733645
12		HD-S5	Thalassolituus sp. UBA2109	MAG	Mesopelagic zone (-550m) seawater from the North Pacific Subtropical and Polar Front (TARA_132)	GCA_002331085.1	DCYN00000000	94.83	1.7	3439103	55	55.1	3297	3267	p__Proteobacteria;c__Gammaproteobacteria;o__Oceanospirillales;f__Oceanospirillaceae;g__Oleibacter;s__Oleibacter sp002298335
13		HD-S5	Thalassolituus sp. UBA674	MAG	Deep chlorophyll maximum layer (-115m) seawater from the North Pacific Subtropical and Polar Front (TARA_132)	GCA_002298335.1	DBNK00000000	95.15	1.26	3488490	78	55.1	3374	3345	p__Proteobacteria;c__Gammaproteobacteria;o__Oceanospirillales;f__Oceanospirillaceae;g__Oleibacter;s__Oleibacter sp002298335
14	Thalassolituus	HD-S6	Thalassolituus oleivorans C15_54_55_2	MAG	Ocean seawater: Atlantic Ocean, oceanic mesopelagic zone biome (500m), pentadecane enriched	GCA_015665495.1	JADFAA010000000	98.47	1.58	3730513	47	46.7	3563	3512	p__Proteobacteria;c__Gammaproteobacteria;o__Oceanospirillales;f__Oceanospirillaceae;g__Thalassolituus;s__Thalassolituus oleivorans
15		HD-S6	Thalassolituus oleivorans C15_105_16	MAG	Ocean seawater: Atlantic Ocean, oceanic mesopelagic zone biome (500m), pentadecane enriched	GCA_015665225.1	JADFAO000000000	99.05	1.84	3878442	46	46.6	3776	3726	p__Proteobacteria;c__Gammaproteobacteria;o__Oceanospirillales;f__Oceanospirillaceae;g__Thalassolituus;s__Thalassolituus oleivorans
16		HD-S6	Thalassolituus oleivorans 4BN06-13	strain	Ocean surface seawater: Canada Basin, crude oil enriched	GCA_020340755.1	JALE00000000	99.05	1.49	3687622	71	46.5	3565	3512	p__Proteobacteria;c__Gammaproteobacteria;o__Oceanospirillales;f__Oceanospirillaceae;g__Thalassolituus;s__Thalassolituus oleivorans
17		HD-S6	Thalassolituus sp. SRR3933287_bin.7	MAG	Coastal seawater: Canada, crude oil enriched	GCA_913058015.1	CAJXON000000000	99.05	1.84	3820462	46	46.7	3663	3628	p__Proteobacteria;c__Gammaproteobacteria;o__Oceanospirillales;f__Oceanospirillaceae;g__Thalassolituus;s__Thalassolituus oleivorans
18		HD-S6	Thalassolituus oleivorans R6-15	strain	Coastal surface seawater: Chukchi sea, crude oil enriched	GCA_000582555.1	CP006829	99.48	1.41	3764053	1	46.6	3594	3534	p__Proteobacteria;c__Gammaproteobacteria;o__Oceanospirillales;f__Oceanospirillaceae;g__Thalassolituus;s__Thalassolituus oleivorans
19		HD-S6	Thalassolituus oleivorans K188	strain	Sea water: hydrocarbon polluted sites in Barents sea	GCA_001932535.1	CP017810	99.48	1.49	3909699	1	46.6	3730	3673	p__Proteobacteria;c__Gammaproteobacteria;o__Oceanospirillales;f__Oceanospirillaceae;g__Thalassolituus;s__Thalassolituus oleivorans
20		HD-S6	Thalassolituus oleivorans MIL-1T	type strain	Mixture of coastal seawater and sediment: n-tetradecane enriched	GCA_000355675.1	HF680312	99.48	1.41	3920328	1	46.6	3753	3694	p__Proteobacteria;c__Gammaproteobacteria;o__Oceanospirillales;f__Oceanospirillaceae;g__Thalassolituus;s__Thalassolituus oleivorans
21		HD-S7	Thalassolituus alkanivorans TMPB967T	type strain	Deep-sea water (-4000m): Pacific Ocean: Mariana Trench	GCA_020447205.1	JAJAEL000000000	98.92	1.39	4371126	99	53.1	4128	4087	p__Proteobacteria;c__Gammaproteobacteria;o__Oceanospirillales;f__Oceanospirillaceae;g__UBA2009;s__UBA2009 sp002335285
22		HD-S7	Thalassolituus alkanivorans TTPB476	strain	Deep-sea water (-6000m): Pacific Ocean: Mariana Trench	GCA_020447245.1	JAJAEM010000000	99.13	1.39	4292537	111	53	4050	4004	p__Proteobacteria;c__Gammaproteobacteria;o__Oceanospirillales;f__Oceanospirillaceae;g__UBA2009;s__UBA2009 sp002335285
23		HD-S7	Thalassolituus sp. C2-1	strain	Deep-sea sediment: Mariana Trench	GCA_007785795.1	VNIL01000000	100	4.08	4363693	25	53.1	4102	4034	p__Proteobacteria;c__Gammaproteobacteria;o__Oceanospirillales;f__Oceanospirillaceae;g__UBA2009;s__UBA2009 sp002335285
24		HD-S7	Thalassolituus sp. ST750PaO-4	strain	Ocean surface seawater: South China Sea, oxygen minimum zone, n-pentadecane and n-heptadecane enriched	GCA_020320405.1	JABVCB000000000	100	1.39	4280721	37	53.1	4039	3988	p__Proteobacteria;c__Gammaproteobacteria;o__Oceanospirillales;f__Oceanospirillaceae;g__UBA2009;s__UBA2009 sp002335285
25		HD-S7	Thalassolituus sp. UBA2009	MAG	Atlantic Ocean: Mid Cayman Rise, Von Damm hydrothermal vent plume at depth 2041m	GCA_002335285.1	DDCJ01000000	94.62	2.37	4369408	413	53.1	4396	4347	p__Proteobacteria;c__Gammaproteobacteria;o__Oceanospirillales;f__Oceanospirillaceae;g__UBA2009;s__UBA2009 sp002335285
26		HD-S8	Thalassolituus sp. alknpb1M-1T	type strain	Deep-sea sediment overlying water: South China Sea	GCA_025345565.1	CP054475	100	1.42	4067951	1	53.4	3776	3710	p__Proteobacteria;c__Gammaproteobacteria;o__Pseudomonadales;f__Oceanospirillaceae;g__UBA2009;s__
27		HD-S9	Thalassolituus sp. 59MF3M-4T	type strain	Unidentified sponge on deep-sea bottom: western Pacific Ocean	GCA_025318105.1	JAOANI000000000	99.77	1.39	4266791	33	52.9	4036	3982	p__Proteobacteria;c__Gammaproteobacteria;o__Pseudomonadales;f__Oceanospirillaceae;g__UBA2009;s__
28		HD-S10	Thalassolituus marinus IMCC1826T	type strain	Coastal surface seawater: Yellow sea	GCA_020320395.1	JAEDAH000000000	100	1.42	3907227	138	53.1	3764	3707	p__Proteobacteria;c__Gammaproteobacteria;o__Oceanospirillales;f__Oceanospirillaceae;g__UBA2009;s__
29		HD-S11	Thalassolituus sp. UBA1505	MAG	Deep chlorophyll maximum layer (-60m) seawater from the North Pacific Equatorial Countercurrent (TARA_138)	GCA_002324005.1	DCQZ00000000	93.8	0.77	4248465	425	52.6	4198	4179	p__Proteobacteria;c__Gammaproteobacteria;o__Oceanospirillales;f__Oceanospirillaceae;g__UBA2009;s__UBA2009 sp002706025
30		HD-S11	Thalassolituus sp. UBA6592	MAG	Mesopelagic zone (-800m) seawater from the South Atlantic Gyre (TARA_078)	GCA_002433655.1	DJIO01000000	94.24	0.35	4137207	341	52.6	4045	4032	p__Proteobacteria;c__Gammaproteobacteria;o__Oceanospirillales;f__Oceanospirillaceae;g__UBA2009;s__UBA2009 sp002706025
31		HD-S12	Thalassolituus sp. UBA6928	MAG	Surface (-5m) seawater from the South Pacific Subtropical Gyre (TARA_125)	GCA_002450785.1	DKAK00000000	98.79	0.95	4227541	106	53.2	3996	3952	p__Proteobacteria;c__Gammaproteobacteria;o__Oceanospirillales;f__Oceanospirillaceae;g__UBA2009;s__UBA2009 sp002314145
32		HD-S12	Thalassolituus sp. UBA885	MAG	Mesopelagic zone (-480m) seawater from the Pacific Equatorial Divergence (TARA_102)	GCA_002294235.1	DBFH00000000	98.85	0.73	4208961	109	53.3	3990	3953	p__Proteobacteria;c__Gammaproteobacteria;o__Oceanospirillales;f__Oceanospirillaceae;g__UBA2009;s__UBA2009 sp002314145
33		HD-S12	Thalassolituus sp. ERR599132-bin52	MAG	Seawater	GCA_913047515.1	CAJWUA000000000	97.4	0.95	4180274	63	53.2	3954	3921	p__Proteobacteria;c__Gammaproteobacteria;o__Oceanospirillales;f__Oceanospirillaceae;g__UBA2009;s__UBA2009 sp002314145
34		HD-S12	Thalassolituus sp. UBA1087	MAG	Surface (-5m) seawater from the Eastern Galapagos Islands (station TARA_110)	GCA_002314145.1	DCCG00000000	99.13	0.73	4168903	56	53.2	3960	3912	p__Proteobacteria;c__Gammaproteobacteria;o__Oceanospirillales;f__Oceanospirillaceae;g__UBA2009;s__UBA2009 sp002314145
35	Misnamed Thalassolituus		Thalassolituus sp. SRR3933171-bin1	MAG	seawater: Canada	GCA_913061435.1	CAJXUK000000000	97.73	1.29	2937431	62	42.4	2724	2693	p__Proteobacteria;c__Gammaproteobacteria;o__Oceanospirillales;f__Oceanospirillaceae;g__Oleispira;s__Oleispira sp002632185
36			Thalassolituus sp. SRR3646363-bin5	MAG	Mediterranean seawater enriched with a specific particulate matte	GCA_913054055.1	CAJXIT000000000	96.19	2.89	3691818	539	42.5	3818	3799	p__Proteobacteria;c__Gammaproteobacteria;o__Oceanospirillales;f__Oceanospirillaceae;g__Bermanella;s__
37	Oceanobacter	NHD	Oceanobacter kriegii DSM 6294T	type strain	Coastal seawater	GCA_000422845.1	AUGV00000000	99.48	0.37	4504359	42	55.3	4166	4114	p__Proteobacteria;c__Gammaproteobacteria;o__Oceanospirillales;f__Oceanospirillaceae;g__Oceanobacter;s__Oceanobacter kriegii
38		NHD	Oceanobacter mangrovi SM2-42T	type strain	Mangrove sediment, Quanzhou Bay, China	GCA_019740315.1	JAHXZR000000000	100	0.29	5115008	30	54.3	4848	4779	p__Proteobacteria;c__Gammaproteobacteria;o__Oceanospirillales;f__Oceanospirillaceae;g__Oceanobacter;s__
39		NHD	Oceanobacter sp. SRR3933377_bin.14	MAG	Coastal seawater: Canada	GCA_913061185.1	CAJXTI000000000	96.65	0.64	3969926	117	53.6	3830	3798	p__Proteobacteria;c__Gammaproteobacteria;o__Oceanospirillales;f__Oceanospirillaceae;g__Oceanobacter;s__
40	Other Type strains within family Oceanospirillaceae		Bacterioplanes sanyensis KCTC32220T	type strain		GCF_014652515.1	BMYY01000000	99.48	1.35	3832536	44	53.6	3706	3649	p__Proteobacteria;c__Gammaproteobacteria;o__Oceanospirillales;f__Oceanospirillaceae;g__Bacterioplanes;s__Bacterioplanes sanyensis
41			Bacterioplanoides pacificum sw100T #	type strain		NA	GCM60016331	99.57	2.45	3868727	36	52.1	3641	3581	p__Proteobacteria;c__Gammaproteobacteria;o__Oceanospirillales;f__Oceanospirillaceae;g__Bacterioplanes;s__
42			Amphritea atlantica DSM 18887 m41T	type strain		GCA_900111095.1	FOGB01000000	99.14	0.72
43			Bermanella marisrubri RED65T	type strain		GCF_012295615.1	CP051183	100	0.89
44			Litoribrevibacter albus Y32T #	type strain		NA	GCM10007876	100	1.17
45			Marinomonas communis DSM5604T	type strain		GCF_004363305.1	SNZA01000000	99.89	0.86
46			Marinospirillum minutulum DSM6287T	type strain		GCA_000422325.1	AULO01000000	96.44	1.3
47			Motiliproteus sediminis HS6T	type strain		GCA_017912535.1	JAERQK000000000	98.7	1.49
48			Maribrevibacterium harenarium HB171799T	type strain		GCA_006385675.1	VFRR01000000	99.46	0.95
49			Neptuniibacter caesariensis MED92T	type strain		GCA_000153345.1	AAOW00000000	99.17	0.04
50			Nitrincola lacisaponensis 4CAT	type strain		GCA_000691225.1	JMSZ01000000	97.32	0.13
51			Oceanospirillum linum ATCC11336T	type strain		GCA_001995095.2	MTSD02000000	100	3.58
52			Oleispira antarctica RB-8T	type strain		GCA_000967895.1	FO203512	99.71	1.4
53			Pseudospirillum japonicum DSM7165T	type strain		GCF_900108915.1	JGI_1085841	96.89	0
54			Reinekea marinisedimentorum DSM 15388T	type strain		GCA_004341165.1	JGI1085827	97.25	3.11
55	Outgroup		Litoricola lipolytica IMCC1097T	type strain		GCA_009650135.1	CP045871	96.36	0.37
56	Quality control-failed genomes*		Oleibacter sp. bin5.60	MAG	Hadal water: Mariana Trench (10400-10500 m)	GCA_006212105.1	PDUL00000000	83.21	7.31
57			Oleibacter sp. Bin78	MAG	Hadal water: Mariana Trench (10400-10500 m)	GCA_006212115.1	PDUK00000000	87.66	6.49
58			Oleibacter sp. HI0075	strain	Ocean seawater: Pacific Ocean: near Hawaii	GCA_001635005.1	LWFP00000000	98.28	74.55
59			Oleibacter sp. MAGIN912	MAG	Sea water: Tara Ocean	GCA_002693945.1	NZKS00000000	73.45	3.44
60			Oleibacter sp. DC_out134	MAG	Coastal seawater: Canada: Hecate Strait, dilbit-coated clay beads in seawater (-125m)	GCA_019090285.1	JAHRWF000000000	19.83	0
61			Thalassolituus oleivorans 640_Coassembly_bin.8	MAG	Coastal sediment: Canada: Labrador Sea, crude oil enriched	GCA_018067085.1	JAGPVJ000000000	79.31	0
62			Thalassolituus sp. ESRF-bin27	MAG	Ocean seawater: Atlantic Ocean near Canada	GCA_002632185.1	NTLL00000000	82.35	6.13
63			Thalassolituus sp. UBA1520	MAG	Surface (-5m) seawater from the Chile-Peru Coastal sea of the South Pacific Ocean (station TARA_093)	GCA_002323455.1	DCQK01000000	80.17	0
64			Thalassolituus sp. UBA1670	MAG	Deep chlorophyll maximum layer (-125m) seawater from the Gulf of Mexico (station TARA_142)	GCA_002320395.1	DCKQ00000000	87.25	4.92
65			Thalassolituus sp. UBA1857	MAG	Surface (-5m) seawater from the Mediterranean Sea (station TARA_030)	GCA_002338435.1	DDIF00000000	84.59	1.13
66			Thalassolituus sp. UBA1965	MAG	Surface (-5m) seawater from the South Atlantic Gyre (TARA_070)	GCA_002336415.1	DDEB00000000	89.52	0.67
67			Thalassolituus sp. UBA2527	MAG	Atlantic Ocean: Mid Cayman Rise, backgroud ocean water at depth 4950m	GCA_002341045.1	DDNF01000000	81.4	1.61
68			Thalassolituus sp. UBA2535	MAG	Atlantic Ocean: Mid Cayman Rise, backgroud ocean water at depth 2327m	GCA_002340685.1	DDMX00000000	84.17	0.75
69			Thalassolituus sp. UBA824	MAG	Mesopelagic zone (-600m) seawater from the South Pacific Subtropical Gyre (TARA_122)	GCA_002296235.1	DBHQ00000000	84.86	1.38
70			Thalassolituus oleivorans Lab_640_Crude_bin.9	MAG	Coastal sediment: Canada: Labrador Sea, crude oil enriched	GCA_018066875.1	JAGPVS000000000	81.03	1.72
71			Thalassolituus sp. CG17_big_fil_post_rev_8_21_14_2_50_53_8	MAG	Groundwater: USA: Crystal Geyser near Green River, Utah	GCA_002786815.1	PCUQ00000000	65.73	0.94
72			Thalassolituus sp. ESRF-bin18	MAG	Ocean seawater: Atlantic Ocean near Canada	GCA_002631965.1	NTLO00000000	90.33	11.36
73			Thalassolituus sp. HI0120	strain	Ocean seawater: Pacific Ocean: near Hawaii	GCA_001635285.1	LWGC01000000	98.28	53.05
74			Thalassolituus sp. UBA883	MAG	Deep chlorophyll maximum layer (-60m) seawater from the Indian Monsoon Gyres (TARA_041)	GCA_002294295.1	DBFJ00000000	70.17	1.72
75			Thalassolituus sp. ESRF-bin32	MAG	Ocean seawater: Atlantic Ocean near Canada	GCA_002632135.1	NTLI00000000	52.46	1.08
76			Thalassolituus sp. ERR599064_bin.100	MAG	Seawater	GCA_913043175.1	CAJWMD000000000	74.14	0
77			Thalassolituus sp. ERR599100_bin.108	MAG	Seawater	GCA_913052225.1	CAJXFD000000000	81.03	3.45
	The names of the type strains within the Oceanobacter-related bacteria and four strains isolated in this study are showed in black bold and blue fonts, respectivly.
	#: These genomes was kindly shared by Dr. Wu Linhuan from the Global Catalogue of Microorganisms (GCM) Type Strain Genome Database, prior to it is released to the NCBI database.
	*: Genome name showed in red indicated that the genome did not pass the genome quality control criteria (Completeness>90%, Contamination<5%) and will not be used in subsequent analyses in this study.
	na: not availiable.

## Sheet: Suppl.Table 3
Supplementary Table 3. Query amino acid sequences* of alkane-degrading proteins used for the BLASTP search analysis.
Proteins	Gene locus_tag	Function identified in the literature#	Accession in GenBank	sequences
AlkB1	TOL_1175	alkane 1-monooxygenase	CCU71603.1	MTTKTATIIPATDWRMQLKKYGYLVVLLPAILWPMSISLWESNGANSDLWFFFPLFFVFGIIPILDHLVG KDPFNPNEEMDVPSMSAEKWYPFLTILTLPVMLANVTYAGFLFVDDRIGLLGQFGIVISTGVIMGIVCIN VGHELIHKDSKIEQWTGGLLLALVTYAGFKVEHVRGHHVHVSTPDDASSSRYNQTLYQFLPHAYWHNFKN AWVLEAAKLRRKNQPIVSWHNELIWWYSISALLAVASGVLWGWEGVVFFVAQSFFAFTLLEIVNYIEHYG LHRRKLENGRYERTTPAHSWNSNYLLTNLLLVQLQRHSDHHANPKRRYQVLRHYDESPQLPGGYATMVVL AIIPPLWFKVMNPRVEAYYKGEEYQLNNDQLSK
AlkB2	TOL_2658	alkane 1-monooxygenase	CCU73056.1	MFHYLKYFLFHIIGLTAASFLFLGDGWVIYGLIAVFSTYIVLDAVLGDDTTVPKFKHPVILTTQLWFALP LLALITFAFLWQVSSADLFGAGALIQSVTGIDVLASRAEGGAGVAFAAIILTGLMIGLIGTITGHELTHR TWDPTSLFIGRWLLAFSFDVAFAIEHVYGHHRYVSTTKDPATAPRGRNVYYHILRSTISGNISALHLEKE RLNKTGHSAFSLRNSVLRGYLMSAFLVALAYLAGGVEVMLLFVAAALFGKSLLEIVNYMEHYGMVRNPET TPVQPRHSWNTNKRFSSWTMFNLTRHSHHHAQGEVPYHELRPYPEAPMMINGYLTTIVVALIPPLWHALM TPKVQHWDKHYASEEERILAQEANAKSGIRSLMKAA
BVMO	TOL_0709	flavin-binding_monooxygenase	CCU71147.1	MSKEYFDVLIIGAGLSGIGTACHLKKEAAGKTFAILEGRTAIGGTWDLFRYPGIRSDSDMFTLGYEFKPW TQRKGIADGEDIRNYIREAAADYNIEPHIRYSHKVKSAAWSTKDAQWTVDVELSDTGETKQYVCSFFISC TGYYNYDQGFTPDFEGRDDYKGQVLHPQFWPENLDYQDKKVVVIGSGATAVTLVPAMTDKAQKVTMLQRS PSYVLSVPQEDIMVNGLRKILPESWVYRIIRGRNVSITLGIYKFCKAFPGAARNLLQGMIKRQLPADFDM SHFTPKYNPWDERLCAVPNGDMFKAIKKGKADVVTDHIDRFTEKGILLKSGKELEADIIVTATGLQVQML GNMKLTMDGEPLSIADKMSFRGAMFEDVPNFSMVFGYTNASWTL…
electron shuttle	TOL_2659	ferredoxin	CCU73057.1	MFGLFKSAQPSKLTIEGIDGEFEVKPKETILAAALRQGVRFPHSCRVGGCATCKCQLKIGKVKELTSAAY ILSKEDLDQSYILGCQSIPKGDVTIRIDSLVDGVGAAPVATAGRIIGKDKLTHDIVKIDVELDNSMTYLA GQYALLSVPGLIDAPRSYSFATPTGNQGGRYLTFFIREVAGGEMSTWMNESAETGQSIVVEGPYGDFYLR NSDKPLILIAGGSGLAPILAILEDALQFKNPRDVTFLFGARTQNDLYCLDQIIRIQDNWAGKFEFIPVLS AEPEESDWQGERGFITESLKRFAGPNKQAYLCGPPPMLDAAEAVLNDAGISINDVFSDKFLDRSYGTSK
	TOL_2371	ferredoxin_reductase	CCU72773.1	MSNLIRETVTSVHHWNDTLFSFTTTRNQGLRFKNGHFTMIGLEINDKPLLRAYSIASANYEEEMEFFSIK VQDGPLTQHLQKLAVGDEVLVGTKPVGTLVTDHLLPGKNLYLLSTGTGLAPFLSIIKDPDVYEQFDKVIL THGVRNISELAYRDRIENELPNNEYFGDIVREKLLYYPTVTREEFRNQGRLTDLLTSGKLTADLGLEDLN PETDRFMLCGSPAMLADFTKILDERGFKETRSGDLGHYVIERAFVEK
dehydrogenase	TOL_2772	alcohol_dehydrogenase	CCU73168.1	MTNFTFSTTRTIINEAGAARRLATICEEQGARSVMLVTDEGIIGAGLLERILPSFQQSALQLTVFKDVEA DPSDTTVMAATEAARRANVDYVVGFGGGSSMDVAKLVALLAHPQCKQPLSDMYGVGNARGVRLPLLQVPT TAGTGSEVTPIAIVTTGATTKAGVVSAVLQPDIALLDAELTTGLPPHVTAATGIDAMVHAIEAYTSAVKK NPVSDLLAKEALRLLSSNLMVAVKDGNNIQARSNMLLGALYAGQAFANAPVAAVHALAYPLGGHFHIPHG LSNSLVLPHVMRFNAPKAAQLYAELAPVVMGDAANVGSNEEKTAALITWLEQQTINTGLPTRLRDCGIRE DAVAMLASEAMLQTRLLGNNPREVTEADALAIYQAAY
	TOL_0223	aldehyde_dehydrogenase	CCU70671.1	MVATVTDLHTPDREIERLRTLFIQQKQAFRSHPMPSPEERVEQLRRLKQGLIDNQDKLISAVNQDFSCRS KDETLVAEIMITVESINYMINNVRKWMRPSRRHVSMLFAPSYNQVVYQPLGVVGVMVPWNYPIQLALVPL ATNLAAGNRTMIKMSEFTPATNKALKLLLDEIFDESHAAIIEGEVDVSTAFSEKPWDHLIFTGSTAVGKH VMAAAAKNLVPVTLELGGKSPAIVAPNTNLQHAVDRICFGKSLNAGQTCIAPDYVLIPEDQEEAFVKAYQ TSFAKMYPKVRDNNDYTAIINDRQHQRLQAWVKDAEEKGARITVVNPAKENFSGTRKMPLHLVQGATDDM TVLQDEIFGPILPLIPYKTLEDAIDYVNDRDRPLALYLFSYDKE…
	TOL_0906	esterase	CCU71342.1	MKRFNLAQSLFGCAIFSAVLTTGCTNGQQDALYSKVIDMGRGAVHLEVEKTHTVDVDMTYLERKGSGPAV MLVHGFSANKDAWLKFAMELPDDYHLIIPDLAGHGDTPAPTSGNYDLELQAQRLHALVTHLGLNQFHIAG NSMGGAISAIYAVDHPEQILSLTLMDSAGIDGENKSEYYEALERGTNPLIATDEESFEKRMQMVMEVQPF LPWPLRPALARETINRAEINQEIFTDLLATRTRMNESNFPETLAAKATMPALIMWGEKDRILDVSAVPVF KQYLPQAQVSLFPNVGHAPMLEIPEESAHVLSEFIASTK
*: These query amino acid sequences were all extracted from type strain Thalassolituus oleivorans MIL-1T, and their functions have been identified by using proteomic analysis.
#: Gregson, B. H., et al. (2018). "Differential Protein Expression During Growth on Medium Versus Long-Chain Alkanes in the Obligate Marine Hydrocarbon-Degrading Bacterium Thalassolituus oleivorans MIL-1." Front Microbiol 9(3130).

## Sheet: Suppl.Table 4
Supplementary Table 4. AAI and POCP values from pairwise whole-genome comparisons among the cultured Oceanobacter-related bacteria and the currently available genomes of the type strains of the type species within the family Oceanospirillaceae.
AAI
Genomes	Simplified ID	G6	G24	G20	G22	G21	G29	G30	G31	G32	G69	G70	G36	G46	G45	G68	G48	G50	G53	G56	G58	G57	G59	G60	G62	G61	G63	G65	G64	G66
Oleibacter marinus DSM24913T	G6	100	68.88	69.01	69.01	68.98	67.21	67.18	67.11	67.16	67.07	66.87	66.81	64.12	64.1	66.28	65.18	60.16	57.3	54.94	54.86	55.2	55.73	55.74	54.78	54.91	55.88	54.52	55.32	54.21		minimum value
Thalassolituus oleivorans 4BN06-13	G24	68.88	100	98.95	98.65	98.62	70.6	70.64	70.63	70.65	70.62	70.42	69.23	65.11	64.88	68.23	66.87	61.29	57.55	55.38	55.51	55.91	55.93	56.48	55.36	55.07	55.76	54.83	55.16	54.31		maximum value
Thalassolituus oleivorans R6-15	G20	69.01	98.95	100	98.67	98.58	70.97	70.98	70.8	70.89	70.79	70.57	69.46	65.27	65.04	68.21	66.88	61.24	57.6	55.42	55.59	55.83	55.94	56.31	55.29	55.01	55.61	54.69	55.12	54.28
Thalassolituus oleivorans K188	G22	69.01	98.65	98.67	100	98.81	70.9	70.69	70.7	70.64	70.64	70.55	69.44	65	64.95	68.13	66.88	61.22	57.45	55.29	55.53	55.92	55.8	56.27	55.37	55.06	55.6	54.58	55.36	54.19
Thalassolituus oleivorans MIL-1T	G21	68.98	98.62	98.58	98.81	100	71.04	70.87	70.79	70.71	70.78	70.63	69.51	65.08	64.83	68.18	66.83	61.43	57.41	55.45	55.43	55.76	55.85	56.38	55.55	54.96	55.67	54.66	55.22	54.26
Thalassolituus alkanivorans TMPB967T	G29	67.21	70.6	70.97	70.9	71.04	100	99.99	98.37	98.2	94.35	92.1	75.24	66.17	66.15	70.73	68.48	61.86	57.54	55.7	55.58	56.16	56.06	56.49	55.29	54.91	55.83	55.22	55.35	54.14
Thalassolituus alkanivorans TTPB476	G30	67.18	70.64	70.98	70.69	70.87	99.99	100	98.37	98.19	94.32	92.03	75.11	66.05	66.06	70.67	68.4	61.85	57.59	55.7	55.43	56.1	56.02	56.51	55.27	54.94	55.85	55.18	55.25	54.19
Thalassolituus oleivorans C2-1	G31	67.11	70.63	70.8	70.7	70.79	98.37	98.37	100	98.28	94.52	91.92	75.02	66.26	66.2	70.71	68.45	62.03	57.61	55.7	55.7	56.26	56.19	56.76	55.56	55.01	56.05	55.24	55.38	54.35
Thalassolituus sp. ST750PaO-4	G32	67.16	70.65	70.89	70.64	70.71	98.2	98.19	98.28	100	94.53	91.88	74.95	65.99	65.99	70.72	68.45	61.9	57.61	55.62	55.59	56.04	56.28	56.75	55.37	55	56.01	55.1	55.36	54.16
Thalassolituus sp. alknpb1M-1T	G69	67.07	70.62	70.79	70.64	70.78	94.35	94.32	94.52	94.53	100	91.36	75.2	66.25	66.42	70.85	68.54	62.15	57.85	55.75	55.71	56.27	56.16	56.67	55.58	55.17	56.15	55.28	55.55	54.33
Thalassolituus sp. 59MF3M-4T	G70	66.87	70.42	70.57	70.55	70.63	92.1	92.03	91.92	91.88	91.36	100	75.07	65.96	66.05	70.61	68.32	61.85	57.52	55.73	55.55	55.99	56.07	56.7	55.34	54.84	55.91	55.13	55.31	54.11
Thalassolituus marinus IMCC 1826T	G36	66.81	69.23	69.46	69.44	69.51	75.24	75.11	75.02	74.95	75.2	75.07	100	66.14	66.09	69.89	67.92	61.62	57.83	55.81	56.4	56.57	56.32	56.78	55.51	55.52	56.46	55.19	55.62	54.42
Oceanobacter mangrovi SM2-42T	G46	64.12	65.11	65.27	65	65.08	66.17	66.05	66.26	65.99	66.25	65.96	66.14	100	76.05	64.95	64.25	59.11	56.53	54.66	55.26	56.66	55.7	55.8	55.78	55.43	55.82	54.71	55.12	53.51
Oceanobacter kriegii DSM 6294T	G45	64.1	64.88	65.04	64.95	64.83	66.15	66.06	66.2	65.99	66.42	66.05	66.09	76.05	100	65.29	64.64	59.46	56.95	54.95	56.01	56.67	55.35	56.17	56.13	55.38	56.06	54.83	54.75	53.67
Bacterioplanoides pacificum sw100T	G68	66.28	68.23	68.21	68.13	68.18	70.73	70.67	70.71	70.72	70.85	70.61	69.89	64.95	65.29	100	68.69	62.21	58.1	55.75	55.53	55.89	55.83	56.35	55.26	54.84	56.16	54.97	55.74	54.09
Bacterioplanes sanyensis KCTC 32220T	G48	65.18	66.87	66.88	66.88	66.83	68.48	68.4	68.45	68.45	68.54	68.32	67.92	64.25	64.64	68.69	100	60.88	57.54	55.3	55.53	55.86	56.17	56.52	55.22	54.76	56.06	55.11	55.7	54.22
Oleispira antarctica RB-8T	G50	60.16	61.29	61.24	61.22	61.43	61.86	61.85	62.03	61.9	62.15	61.85	61.62	59.11	59.46	62.21	60.88	100	57.46	55.76	55	55.13	54.98	55.34	54.43	54.39	55.14	53.83	54.09	53.71
Bermanella marisrubri RED65T	G53	57.3	57.55	57.6	57.45	57.41	57.54	57.59	57.61	57.61	57.85	57.52	57.83	56.53	56.95	58.1	57.54	57.46	100	56.05	55.97	55.86	55.5	56.01	55.18	55.19	56.03	54.61	55.1	54.26
Litoribrevibacter albus Y32T	G56	54.94	55.38	55.42	55.29	55.45	55.7	55.7	55.7	55.62	55.75	55.73	55.81	54.66	54.95	55.75	55.3	55.76	56.05	100	55.44	55.78	55.4	55.94	55.71	55.03	55.75	54.3	55.09	53.76
Neptuniibacter caesariensis MED92T	G58	54.86	55.51	55.59	55.53	55.43	55.58	55.43	55.7	55.59	55.71	55.55	56.4	55.26	56.01	55.53	55.53	55	55.97	55.44	100	65.41	61.48	60.2	56.1	55.56	58	55.99	55.79	53.57
Amphritea atlantica DSM 18887T	G57	55.2	55.91	55.83	55.92	55.76	56.16	56.1	56.26	56.04	56.27	55.99	56.57	56.66	56.67	55.89	55.86	55.13	55.86	55.78	65.41	100	61.49	61.01	57.43	56.36	58.28	56.28	56.38	53.68
Nitrincola lacisaponensis 4CAT	G59	55.73	55.93	55.94	55.8	55.85	56.06	56.02	56.19	56.28	56.16	56.07	56.32	55.7	55.35	55.83	56.17	54.98	55.5	55.4	61.48	61.49	100	59.44	56.12	55.56	56.98	57.59	56.63	53.97
Motiliproteus sediminis HS6T	G60	55.74	56.48	56.31	56.27	56.38	56.49	56.51	56.76	56.75	56.67	56.7	56.78	55.8	56.17	56.35	56.52	55.34	56.01	55.94	60.2	61.01	59.44	100	56.9	56.17	58.24	56.85	56.86	54.08
Maribrevibacterium harenarium HB171799T	G62	54.78	55.36	55.29	55.37	55.55	55.29	55.27	55.56	55.37	55.58	55.34	55.51	55.78	56.13	55.26	55.22	54.43	55.18	55.71	56.1	57.43	56.12	56.9	100	73.23	56.6	55.01	55.51	54.1
Marinomonas communis DSM5604T	G61	54.91	55.07	55.01	55.06	54.96	54.91	54.94	55.01	55	55.17	54.84	55.52	55.43	55.38	54.84	54.76	54.39	55.19	55.03	55.56	56.36	55.56	56.17	73.23	100	55.84	54.56	54.44	53.76
Oceanospirillum linum ATCC11336T	G63	55.88	55.76	55.61	55.6	55.67	55.83	55.85	56.05	56.01	56.15	55.91	56.46	55.82	56.06	56.16	56.06	55.14	56.03	55.75	58	58.28	56.98	58.24	56.6	55.84	100	58.98	60.46	54.07
Marinospirillum minutulum DSM6287T	G65	54.52	54.83	54.69	54.58	54.66	55.22	55.18	55.24	55.1	55.28	55.13	55.19	54.71	54.83	54.97	55.11	53.83	54.61	54.3	55.99	56.28	57.59	56.85	55.01	54.56	58.98	100	60.22	53.17
Pseudospirillum japonicum DSM7165T	G64	55.32	55.16	55.12	55.36	55.22	55.35	55.25	55.38	55.36	55.55	55.31	55.62	55.12	54.75	55.74	55.7	54.09	55.1	55.09	55.79	56.38	56.63	56.86	55.51	54.44	60.46	60.22	100	53.58
Reinekea marinisedimentorum DSM 15388T	G66	54.21	54.31	54.28	54.19	54.26	54.14	54.19	54.35	54.16	54.33	54.11	54.42	53.51	53.67	54.09	54.22	53.71	54.26	53.76	53.57	53.68	53.97	54.08	54.1	53.76	54.07	53.17	53.58	100
POCP
Genomes	Simplified ID	G6	G24	G20	G22	G21	G29	G30	G31	G32	G69	G70	G36	G46	G45	G68	G48	G50	G53	G56	G58	G57	G59	G60	G62	G61	G63	G65	G64	G66
Oleibacter marinus DSM24913T	G6	100	71.3354	70.8351	69.7335	69.694	60.8737	60.3589	61.5562	61.333	62.7989	62.0148	62.2695	48.8848	52.5524	59.5454	57.3345	50.9419	47.7035	36.4816	35.1082	33.715	35.8319	36.3467	33.7231	34.5167	36.1492	35.5432	36.965	32.6603
Thalassolituus oleivorans 4BN06-13	G24	71.3354	100	93.205	90.4898	89.7959	67.3093	66.7625	68.5243	67.9797	69.1705	68.6992	68.5337	51.141	54.3622	64.6087	61.5064	56.0358	49.5718	39.4541	36.4087	35.8817	37.3591	37.6945	34.8022	35.0855	37.4658	36.6043	37.7881	33.7898
Thalassolituus oleivorans R6-15	G20	70.8351	93.205	100	91.4041	90.4117	67.7013	67.0767	67.7731	67.5391	68.6682	68.476	68.1908	50.8156	53.896	64.5399	61.0418	56.1883	49.1375	39.2359	36.2763	35.5965	37.0173	37.6438	35.0319	34.724	37.085	36.251	37.5901	33.7752
Thalassolituus oleivorans K188	G22	69.7335	90.4898	91.4041	100	90.55	67.3402	66.5371	66.5288	66.4517	67.6704	67.6502	67.7764	50.5504	53.5497	63.9082	60.1068	55.6912	47.8127	38.431	35.2713	35.2122	36.4272	36.8325	34.9211	34.4382	36.539	35.4194	36.9787	33.2205
Thalassolituus oleivorans MIL-1T	G21	69.694	89.7959	90.4117	90.55	100	66.8394	66.0193	66.24	66.228	67.2704	67.0347	67.4199	50.2445	53.9582	63.4471	59.9326	55.4495	48.1367	38.5393	35.2518	35.3701	36.2866	36.6286	34.7733	34.3487	36.5184	35.3643	36.9874	33.1755
Thalassolituus alkanivorans TMPB967T	G29	60.8737	67.3093	67.7013	67.3402	66.8394	100	98.5687	92.0346	91.5578	87.6858	88.0026	74.5906	52.8633	54.2525	71.0916	65.7483	58.0053	49.3659	41.152	37.1293	36.4029	36.9038	37.748	34.1671	34.9592	38.205	36.4163	37.2908	32.7226
Thalassolituus alkanivorans TTPB476	G30	60.3589	66.7625	67.0767	66.5371	66.0193	98.5687	100	91.6774	91.1814	87.2241	87.5971	73.7185	52.4652	53.7952	70.3764	65.4935	57.2959	49.1706	40.9315	36.912	36.2361	36.6263	37.5051	34.0423	34.7076	37.993	36.2042	37.1911	32.527
Thalassolituus oleivorans C2-1	G31	61.5562	68.5243	67.7731	66.5288	66.24	92.0346	91.6774	100	94.2538	89.6258	88.8373	74.3141	53.6772	54.8567	71.3107	66.4564	58.1026	50.5176	41.7178	37.7778	37.3043	37.6966	38.4771	34.4144	35.4345	38.9755	36.6126	38.053	33.4844
Thalassolituus sp. ST750PaO-4	G32	61.333	67.9797	67.5391	66.4517	66.228	91.5578	91.1814	94.2538	100	89.4179	88.9422	73.9856	53.7889	54.9981	71.5123	66.1079	58.2023	50.6413	41.2004	37.6582	37.0712	37.5393	38.1165	34.117	35.1884	38.8219	36.6497	37.8957	33.0769
Thalassolituus sp. alknpb1M-1T	G69	62.7989	69.1705	68.6682	67.6704	67.2704	87.6858	87.2241	89.6258	89.4179	100	88.0834	75.9762	54.0237	55.4806	73.239	67.56	59.0915	52.2198	41.804	38.4137	37.5486	38.8658	39.1561	35.5947	36.0578	40.0703	38.1136	38.9372	34.0946
Thalassolituus sp. 59MF3M-4T	G70	62.0148	68.6992	68.476	67.6502	67.0347	88.0026	87.5971	88.8373	88.9422	88.0834	100	74.5148	54.2901	55.2099	71.6901	65.7131	58.4744	50.6079	41.1714	37.3364	36.9713	37.6235	38.3748	34.7361	35.5595	38.6203	36.7998	37.9432	33.4684
Thalassolituus marinus IMCC 1826T	G36	62.2695	68.5337	68.1908	67.7764	67.4199	74.5906	73.7185	74.3141	73.9856	75.9762	74.5148	100	53.1915	55.8363	69.4484	63.7024	56.6891	49.5263	40.3027	37.9486	36.6563	37.5812	38.0353	36.3598	36.072	38.9456	37.734	38.7708	33.6471
Oceanobacter mangrovi SM2-42T	G46	48.8848	51.141	50.8156	50.5504	50.2445	52.8633	52.4652	53.6772	53.7889	54.0237	54.2901	53.1915	100	72.5543	51.5298	50.0861	43.5001	40.7511	33.0011	35.983	41.8281	36.7231	35.2151	36.2033	37.205	36.8194	33.7306	34.2064	32.417
Oceanobacter kriegii DSM 6294T	G45	52.5524	54.3622	53.896	53.5497	53.9582	54.2525	53.7952	54.8567	54.9981	55.4806	55.2099	55.8363	72.5543	100	53.5652	52.7585	45.3582	43.6268	34.4344	37.9695	41.0603	37.9727	36.7971	39.2833	41.1585	38.6813	34.8103	35.5762	33.5476
Bacterioplanoides pacificum sw100T	G68	59.5454	64.6087	64.5399	63.9082	63.4471	71.0916	70.3764	71.3107	71.5123	73.239	71.6901	69.4484	51.5298	53.5652	100	66.2816	59.7176	51.2595	41.0064	37.7194	35.5844	37.4471	38.2328	35.2237	35.1005	40.0772	37.6579	39.8603	34.2257
Bacterioplanes sanyensis KCTC 32220T	G48	57.3345	61.5064	61.0418	60.1068	59.9326	65.7483	65.4935	66.4564	66.1079	67.56	65.7131	63.7024	50.0861	52.7585	66.2816	100	53.11	49.9704	39.6498	37.392	35.7071	39.0595	38.4484	35.38	36.3161	40.0935	37.2928	39.73	34.3277
Oleispira antarctica RB-8T	G50	50.9419	56.0358	56.1883	55.6912	55.4495	58.0053	57.2959	58.1026	58.2023	59.0915	58.4744	56.6891	43.5001	45.3582	59.7176	53.11	100	49.2768	40.3687	35.5959	34.2402	33.8826	34.9298	32.6677	33.9557	36.2968	34.2353	34.2101	33.0715
Bermanella marisrubri RED65T	G53	47.7035	49.5718	49.1375	47.8127	48.1367	49.3659	49.1706	50.5176	50.6413	52.2198	50.6079	49.5263	40.7511	43.6268	51.2595	49.9704	49.2768	100	42.3118	38.8889	36.4663	38.3373	38.3612	35.9461	36.8133	40.08	37.6452	38.9116	34.9624
Litoribrevibacter albus Y32T	G56	36.4816	39.4541	39.2359	38.431	38.5393	41.152	40.9315	41.7178	41.2004	41.804	41.1714	40.3027	33.0011	34.4344	41.0064	39.6498	40.3687	42.3118	100	37.0526	34.826	34.7431	35.5438	31.7679	33.432	35.3404	32.3315	33.3887	31.7249
Neptuniibacter caesariensis MED92T	G58	35.1082	36.4087	36.2763	35.2713	35.2518	37.1293	36.912	37.7778	37.6582	38.4137	37.3364	37.9486	35.983	37.9695	37.7194	37.392	35.5959	38.8889	37.0526	100	57.1731	49.3443	50.8588	38.0161	39.0729	46.5811	39.8787	41.309	33.6599
Amphritea atlantica DSM 18887T	G57	33.715	35.8817	35.5965	35.2122	35.3701	36.4029	36.2361	37.3043	37.0712	37.5486	36.9713	36.6563	41.8281	41.0603	35.5844	35.7071	34.2402	36.4663	34.826	57.1731	100	47.6823	47.7414	39.0866	40.4113	42.1219	37.1681	37.1698	33.431
Nitrincola lacisaponensis 4CAT	G59	35.8319	37.3591	37.0173	36.4272	36.2866	36.9038	36.6263	37.6966	37.5393	38.8658	37.6235	37.5812	36.7231	37.9727	37.4471	39.0595	33.8826	38.3373	34.7431	49.3443	47.6823	100	46.5766	39.9181	41.3437	45.1313	44.8725	43.4405	33.8993
Motiliproteus sediminis HS6T	G60	36.3467	37.6945	37.6438	36.8325	36.6286	37.748	37.5051	38.4771	38.1165	39.1561	38.3748	38.0353	35.2151	36.7971	38.2328	38.4484	34.9298	38.3612	35.5438	50.8588	47.7414	46.5766	100	37.3171	37.5797	42.506	39.0256	41.2661	34.5167
Maribrevibacterium harenarium HB171799T	G62	33.7231	34.8022	35.0319	34.9211	34.7733	34.1671	34.0423	34.4144	34.117	35.5947	34.7361	36.3598	36.2033	39.2833	35.2237	35.38	32.6677	35.9461	31.7679	38.0161	39.0866	39.9181	37.3171	100	68.1968	40.1004	37.3292	37.3717	33.6364
Marinomonas communis DSM5604T	G61	34.5167	35.0855	34.724	34.4382	34.3487	34.9592	34.7076	35.4345	35.1884	36.0578	35.5595	36.072	37.205	41.1585	35.1005	36.3161	33.9557	36.8133	33.432	39.0729	40.4113	41.3437	37.5797	68.1968	100	40.6542	35.6006	36.3008	34.7897
Oceanospirillum linum ATCC11336T	G63	36.1492	37.4658	37.085	36.539	36.5184	38.205	37.993	38.9755	38.8219	40.0703	38.6203	38.9456	36.8194	38.6813	40.0772	40.0935	36.2968	40.08	35.3404	46.5811	42.1219	45.1313	42.506	40.1004	40.6542	100	49.1371	50.3298	32.5283
Marinospirillum minutulum DSM6287T	G65	35.5432	36.6043	36.251	35.4194	35.3643	36.4163	36.2042	36.6126	36.6497	38.1136	36.7998	37.734	33.7306	34.8103	37.6579	37.2928	34.2353	37.6452	32.3315	39.8787	37.1681	44.8725	39.0256	37.3292	35.6006	49.1371	100	54.5001	30.403
Pseudospirillum japonicum DSM7165T	G64	36.965	37.7881	37.5901	36.9787	36.9874	37.2908	37.1911	38.053	37.8957	38.9372	37.9432	38.7708	34.2064	35.5762	39.8603	39.73	34.2101	38.9116	33.3887	41.309	37.1698	43.4405	41.2661	37.3717	36.3008	50.3298	54.5001	100	30.3808
Reinekea marinisedimentorum DSM 15388T	G66	32.6603	33.7898	33.7752	33.2205	33.1755	32.7226	32.527	33.4844	33.0769	34.0946	33.4684	33.6471	32.417	33.5476	34.2257	34.3277	33.0715	34.9624	31.7249	33.6599	33.431	33.8993	34.5167	33.6364	34.7897	32.5283	30.403	30.3808	100

## Sheet: Suppl.Table 5
Supplementary Table 5. Amino acid sequence identities of alkane-degrading genes against their counterparts in strain Thalassolituus oleivorans MIL-1T
			Monooxygenase						Electron shuttle proteins				Dehydrogenase				Esterase
No	Group-Clade	Query proteins Organism Name	AlkB1 (TOL_1175, CCU71603)		AlkB2 (TOL_2658, CCU73056)		BVMO (TOL_0709, CCU71147)		ferredoxin (TOL_2659, CCU73057)		ferredoxin reductase (TOL_2371, CCU72773)		alcohol dehydrogenase (TOL_2772, CCU73168)		aldehyde dehydrogenase (TOL_0223, CCU70671)		esterase (TOL_0906, CCU71342)
			Identity %	E-value	Identity %	E-value	Identity %	E-value	Identity %	E-value	Identity %	E-value	Identity %	E-value	Identity %	E-value	Identity %	E-value
1	HD-S1	Thalassolituus MAG UBA2590	76.7	5.3e-183	78	6.6e-173	71.1	2.2e-221	58.3	6.2e-114	86.8	7.5e-133	79.9	3.7e-168	71.2	1.6e-213	57	1.6e-100
2	HD-S1	Thalassolituus MAG UBA2107	77	4e-183	NA	NA	71.1	2.1e-221	59.2	5e-116	86.4	2.1e-132	80.2	2.1e-168	71.2	3.5e-213	57	1.6e-100
3	HD-S1	Thalassolituus MAG UBA675	77	4.1e-183	77.7	8.7e-173	71.1	2.2e-221	59.2	5.2e-116	86.4	2.2e-132	80.2	2.2e-168	71.2	3.7e-213	57	1.6e-100
4	HD-S1	Thalassolituus MAG UBA1503	77	4.1e-183	77.7	8.7e-173	71.1	2.2e-221	59.2	5.2e-116	86.4	2.2e-132	80.2	2.2e-168	71.2	3.7e-213	57	1.6e-100
5	HD-S1	Oleibacter MAG ERR599149 bin6	77	4.3e-183	77.7	9.1e-173	71.1	2.3e-221	59.2	5.4e-116	86.4	2.3e-132	80.2	2.3e-168	71.2	3.8e-213	57	1.7e-100
6	HD-S2	Oleibacter MAG bin01	76.4	1.7e-163	77	2.2e-171	71.1	1.7e-221	58.3	8.4e-114	86	1.9e-131	80.4	6e-169	71	1.1e-212	57	1.7e-100
7	HD-S2	Oleibacter marinus DSM24913T	76.8	1.4e-182	77	2.5e-171	70.9	7.4e-221	58.3	5.6e-114	86	2.2e-131	80.4	6.7e-169	71	1.2e-212	57	2.5e-100
8	HD-S3	Thalassolituus MAG UBA3500	77.4	1.5e-183	77.5	3.5e-172	70.7	2.6e-220	59.4	3.3e-116	87.5	2.2e-133	81.2	2.8e-169	71.2	1.7e-211	57.3	5.1e-100
9	HD-S4	Oceanobacter SRR3933167 bin8	33.1	3.1e-42	78.8	4.2e-180	69.4	2.3e-215	59.4	1.1e-118	84.8	1.6e-130	80.4	4e-170	73.8	1e-220	62.3	1.1e-114
10	HD-S4	Oleibacter MAG Bin 142 sub 1	78.7	9.9e-188	75.8	2.2e-174	69.4	2.5e-215	61.9	8.3e-125	85.6	2e-131	80.4	4.2e-170	73.8	1.1e-220	62.3	1.2e-114
11	HD-S4	Oceanobacter MAG NORP38	30.4	2.2e-39	75.8	2.3e-174	69.2	7.8e-215	61.9	9e-125	84.4	3.1e-130	80.4	4.6e-170	73.3	3e-219	62.3	1.3e-114
12	HD-S5	Thalassolituus MAG UBA2109	65.4	1e-149	74.5	7.7e-169	61.3	6.5e-189	55.9	2.5e-110	81.7	5.5e-123	ND	ND	28.4	2.7e-46	35.7	3.2e-43
13	HD-S5	Thalassolituus MAG UBA674	65.4	1e-149	NA	NA	61.3	6.6e-189	55.9	2.5e-110	81.7	5.6e-123	ND	ND	28.4	2.7e-46	35.7	3.2e-43
15	HD-S6	Thalassolituus oleivorans C15-54-55-2	100	5.3e-232	100	9.5e-221	99.6	9.4e-298	100	7.8e-206	100	9.9e-150	100	3.3e-213	99.8	2.4e-282	99.4	2.4e-185
14	HD-S6	Thalassolituus oleivorans C15-105-16	100	5.5e-232	98.4	1.3e-217	100	3.3e-298	96.8	1.3e-200	NA	NA	99.5	6.4e-212	100	1.5e-282	100	5e-186
16	HD-S6	Thalassolituus oleivorans 4BN06-13	99.7	6.8e-232	98.4	1.3e-217	100	3.2e-298	96.8	1.3e-200	100	9.8e-150	100	3.2e-213	100	1.4e-282	100	4.7e-186
17	HD-S6	Thalassolituus MAG SRR3933287-bin7	99.7	7.1e-232	100	9.7e-221	100	3.3e-298	100	8e-206	100	1e-149	100	3.4e-213	100	1.4e-282	99.1	5.4e-185
18	HD-S6	Thalassolituus oleivorans R6-15	99.7	7e-232	98.4	1.3e-217	100	3.2e-298	96.8	1.3e-200	100	1e-149	99.5	1.1e-211	100	1.4e-282	100	4.8e-186
19	HD-S6	Thalassolituus oleivorans K188	99.7	7.2e-232	100	9.9e-221	100	3.4e-298	97.1	2.1e-201	100	1e-149	99.7	1.3e-212	99.4	2.8e-281	99.1	9.4e-185
20	HD-S6	Thalassolituus oleivorans MIL-1T	100	5.5e-232	100	9.9e-221	100	3.4e-298	100	8.1e-206	100	1e-149	100	3.4e-213	100	1.5e-282	100	5e-186
21	HD-S7	Thalassolituus alkanivorans TMPB967T	67.8	3.8e-149	56.8	4.6e-118	74	7.2e-225	49	2.5e-94	86.8	8.3e-132	ND	ND	72.7	4.9e-218	59	1.9e-109
22	HD-S7	Thalassolituus alkanivorans TTPB476	67.8	3.8e-149	56.8	4.5e-118	74	7.1e-225	49	2.4e-94	86.8	8.2e-132	ND	ND	72.7	4.8e-218	59	1.9e-109
23	HD-S7	Thalassolituus sp. C2-1	67.9	1.9e-148	56.8	7.9e-118	74.2	8.5e-226	49.6	1e-95	86.8	8.3e-132	ND	ND	72.7	4.9e-218	58.7	2.5e-109
24	HD-S7	Thalassolituus sp. ST750PaO-4	67.9	2.4e-148	56.8	7.7e-118	74.2	8.4e-226	49.6	9.8e-96	86.8	8.2e-132	ND	ND	72.9	3.7e-218	59	1.4e-109
25	HD-S7	Thalassolituus MAG UBA2009	67.8	3.8e-149	56.8	7.8e-118	74.2	8.4e-226	49.9	3.4e-96	86.8	8.2e-132	ND	ND	NA	NA	59.4	4.9e-110
26	HD-S8	Thalassolituus sp. alknpb1M-1T	67.5	3e-148	56.8	5.6e-118	74.6	3.6e-226	49	1e-94	86.8	7.7e-132	ND	ND	72.7	1.7e-217	59	1e-109
27	HD-S9	Thalassolituus sp. 59MF3M-4T	66.8	3e-151	56	3.2e-116	73.6	1.2e-224	49.6	1.3e-95	86	2e-130	ND	ND	72.7	3.1e-217	60.6	9.8e-111
28	HD-S10	Thalassolituus marinus IMCC1826T	61.8	1.1e-136	62.8	5e-140	68.8	1e-214	50.4	9e-96	87.2	9.8e-132	27.8	4.7e-21	72.9	9.1e-216	59.9	3.1e-111
29	HD-S11	Thalassolituus MAG UBA1505	32.4	3.9e-42	55.7	9.8e-118	67.3	5.5e-206	48.3	7.1e-91	84.8	2.8e-129	32.8	3.2e-52	70.2	3.6e-210	51.5	2.4e-93
30	HD-S11	Thalassolituus MAG UBA6592	32.4	3.8e-42	55.7	9.6e-118	67.3	5.4e-206	48.3	6.9e-91	84.8	2.8e-129	32.8	3.1e-52	70.2	3.5e-210	51.5	2.3e-93
31	HD-S12	Thalassolituus MAG UBA6928	32.4	3.9e-42	55.7	9.9e-118	65.1	5.9e-200	48.3	7.1e-91	85.6	2e-130	33.7	1.4e-50	70.4	1.3e-212	57.2	2.6e-103
32	HD-S12	Thalassolituus MAG UBA885	32.4	3.9e-42	55.7	9.8e-118	65.1	5.9e-200	48.3	7.1e-91	85.6	2e-130	33.7	1.4e-50	70.4	1.3e-212	57.2	2.5e-103
33	HD-S12	Thalassolituus MAG ERR599132-bin52	32.4	3.9e-42	55.7	9.8e-118	65.1	5.9e-200	48.3	7.1e-91	85.6	2e-130	33.7	1.4e-50	70.4	1.3e-212	57.2	2.5e-103
34	HD-S12	Thalassolituus MAG UBA1087	32.4	3.9e-42	55.7	9.8e-118	65.1	5.8e-200	48.3	7e-91	85.6	1.9e-130	33.7	1.3e-50	70.4	1.3e-212	57.2	2.5e-103
35	NHD	Oceanobacter MAG SRR3933377-bin14	ND	ND	ND	ND	24.3	1.3e-07	35.3	1.4e-51	82.9	1e-125	33	4.8e-50	30.4	4.5e-37	26.8	6.9e-18
36		Oceanobacter kriegii DSM6294T	ND	ND	ND	ND	24.4	1.4e-10	24.1	3.9e-23	84	2.1e-127	35.5	3.1e-53	32.2	2.8e-40	27.5	2.6e-21
37		Oceanobacter mangrovi SM2-42T	ND	ND	ND	ND	22.5	1.5e-08	37.9	1.5e-55	83.7	1.9e-127	33	9.6e-51	44.4	3.5e-103	26.1	4.7e-19
	BVMO: Baeyer-Villiger monooxygenase; NA: data not avaliable due to the target protein sequence is incomplete; ND: no data due to no coresponding target protein is hitted during the BLASTP analysis.

## Sheet: Suppl.Table 6
Supplementary Table 6 Comparison of cellular fatty acids of strains alknpb1M-1T and 59MF3M-4T with other type strains of the genus Thalassolituus.
Strains: 1, alknpb1M-1T; 2, 59MF3M-4T; 3, T. oleivorans MIL-1T; 4, T. marinus IMCC1826T; 5, T. alkanivorans TMPB967T. The data of the three strains were tested in this study. Values are percentages of total fatty acids. nd, not detected. tr, trace amount (< 1%).
	1	2	3	4	5
Major fatty acids
Saturated:
C10:0	0.24	0.3	1.67	1.04	0.25
C11:0 anteiso	nd	nd	1.59	nd
C12:0	1.23	1.15	6.4	1.92	1.24
C13:1 at 12-13	nd	nd	nd	nd
C14:0	1.39	0.94	14.2	3.64	0.73
C16:0	23.42	27.96	13.96	15.79	23.21
C18:0	1.02	2.54	8.29	tr	1.04
Unsaturated:
C14:1 ω5c	nd	nd	1.31	tr
C16:1 ω5c	nd	nd	1.08	tr
C16:1 ω7/6c	42.55	40.4	30.88	45.68	40.15
C18:1 ω7c/6c	16.68	16.76	1.88	16.93	21.27
C18:1 ω9c			3.22	tr
Branched/Hydroxy:
C10:0 3-OH	2.32	2.38	3.06	3.03	2.14
C12:0 3-OH	0.38	2.71	3.77	nd	0.86
C12:1 3-OH	3.86	0.3	nd	4.17	3.23
C15:0 2-OH	nd	nd	nd	nd	nd
C16:0 3-OH	1.12	0.49	nd	nd	0.89
C19:0 10methyl	0.6	nd	nd	nd	0.96
Other:
Sum In Feature 2			1.84	tr
Sum In Feature 2：C12:0 aldehyde
